# Supplementary material for: Assessment of Phenotypic Characteristics, Polysaccharide Composition, and Hypoglycemic Potential in Different Commercial Grades of Lycium barbarum: A Comprehensive Study Using HPLC and NMR
Source: Foods. 2025 Nov 12;14(22):3862. doi: 10.3390/foods14223862 (PMC12651849; doi:10.3390/foods14223862)
Supplement: Supplementary file 1 [file foods-14-03862-s001.zip]

Archive with 1 entries (1 files):
- foods---Supplementary Files.pdf
